# Supplementary material for: Production of Modified Nucleosides in a Continuous Enzyme Membrane Reactor
Source: Int J Mol Sci. 2023 Mar 23;24(7):6081. doi: 10.3390/ijms24076081 (PMC10094030; doi:10.3390/ijms24076081)
Supplement: Supplementary file 1 [file ijms-24-06081-s001.zip]

Archive with 1 entries (1 files):
- ijms-2283174-supplementary.pdf
